# Supplementary material for: Under-5 Mortality and Its Associated Factors in Northern Nigeria: Evidence from 22,455 Singleton Live Births (2013–2018)
Source: Int J Environ Res Public Health. 2021 Sep 20;18(18):9899. doi: 10.3390/ijerph18189899 (PMC8469194; doi:10.3390/ijerph18189899)
Supplement: Supplementary file 1 [file ijerph-18-09899-s001.zip]

Archive with 1 entries (1 files):
- ijerph-1362468-supplementary.pdf
